# Supplementary material for: Expression and clinical value of EGFR in human meningiomas
Source: PeerJ. 2017 Mar 29;5:e3140. doi: 10.7717/peerj.3140 (PMC5374971; doi:10.7717/peerj.3140)
Supplement: Data S1 — List of all tumors with relevant data used in this study. [file peerj-05-3140-s001.xlsx]

## Sheet: Ark1
ID	WHO grade	Subtype	Localization	WHO performance status	Overall survival months	Overall survival years	Overall survival status	TTR years	TTR event	SI EGFR25	SI EGFR113	SI EGFR phos	SI TGF alpha	SI EGF	Simpson grade	Mitosis	Brain invasion	Sheeting	Macronucleoli	Necrosis	Hypercellularity	Small cell change	Psammoma bodies
3	Benign	Transitional (mixed)	Fossa posterior and tentorial	WHO performance 0 or 1	214.67	17.89	Alive	2.11	yes	9	6	9	9	9	Grade 1 and 2	under 4 mitoses	Noninvasiv	Not sheeting	Macronukleoli not seen	Necrosis not seen	Not hypercellular	Small Cells not seen	Psammoma bodies not seen
6	Atypical	Atypical	Convexity	WHO performance 0 or 1	207.93	17.33	Dead	15	no	6	6	9	9	9	Grade 1 and 2	4 or more mitoses	Brain tissue not seen	Not sheeting	Macronukleoli not seen	Necrosis not seen	Not hypercellular	Small Cells not seen	Psammoma bodies not seen
7	Benign	Meningothelial	Convexity	WHO performance 0 or 1	80	6.67	Dead	6.67	no	9	6	9	9	9	Grade 1 and 2	under 4 mitoses	Invasiv	Not sheeting	Macronukleoli not seen	Necrosis not seen	Not hypercellular	Small Cells not seen	Psammoma bodies
9	Benign	Transitional (mixed)	Basal	WHO performance 2,3,4 or 5	52.67	4.39	Dead	3.98	yes	9	9	9	9	9	Grade 3 and 4	under 4 mitoses	Noninvasiv	Not sheeting	Macronukleoli not seen	Necrosis	Not hypercellular	Small Cells	Psammoma bodies
10	Benign	Transitional (mixed)	Falcine	WHO performance 0 or 1	193.25	16.1	Dead	15	no	9	6	9	9	6	Grade 1 and 2	under 4 mitoses	Brain tissue not seen	Not sheeting	Macronukleoli not seen	Necrosis not seen	Not hypercellular	Small Cells not seen	Psammoma bodies
11	Benign	Metaplastic	Convexity	WHO performance 2,3,4 or 5	53.29	4.44	Dead	0.48	yes	9	9	9	9	9	Grade 3 and 4	under 4 mitoses	Brain tissue not seen	Sheeting	Macronukleoli not seen	Necrosis not seen	Not hypercellular	Small Cells not seen	Psammoma bodies not seen
12	Atypical	Atypical	Convexity	WHO performance 0 or 1	65.54	5.46	Dead	0.51	yes	9	6	9	9	9	Grade 3 and 4	4 or more mitoses	Noninvasiv	Not sheeting	Macronukleoli not seen	Necrosis	Not hypercellular	Small Cells not seen	Psammoma bodies
14	Benign	Transitional (mixed)	Convexity	WHO performance 0 or 1	108.06	9.01	Dead	8.31	yes	9	6	9	9	9	Grade 3 and 4	under 4 mitoses	Noninvasiv	Not sheeting	Macronukleoli not seen	Necrosis not seen	Not hypercellular	Small Cells not seen	Psammoma bodies
15	Atypical	Atypical	Convexity	WHO performance 0 or 1	0.69	0.06	Dead	0.06	yes	9	6	9	9	9	Grade 1 and 2	4 or more mitoses	Brain tissue not seen	Not sheeting	Macronukleoli not seen	Necrosis not seen	Not hypercellular	Small Cells not seen	Psammoma bodies not seen
17	Benign	Fibrous (fibroblastic)	Convexity	WHO performance 0 or 1	174.85	14.57	Dead	14.57	no	9	3	9	9	9	Grade 1 and 2	under 4 mitoses	Brain tissue not seen	Not sheeting	Macronukleoli not seen	Necrosis not seen	Not hypercellular	Small Cells	Psammoma bodies
19	Benign	Meningothelial	Convexity	WHO performance 0 or 1	206.29	17.19	Dead	2.56	yes	9	9	9	9	9	Grade 1 and 2	under 4 mitoses	Noninvasiv	Not sheeting	Macronukleoli not seen	Necrosis not seen	Not hypercellular	Small Cells not seen	Psammoma bodies not seen
23	Benign	Meningothelial	Falcine	WHO performance 0 or 1	27.27	2.27	Dead	2.27	yes	6	3	9	9	9	Grade 1 and 2	under 4 mitoses	Brain tissue not seen	Not sheeting	Macronukleoli not seen	Necrosis not seen	Not hypercellular	Small Cells not seen	Psammoma bodies
24	Benign	Meningothelial	Basal	WHO performance 0 or 1	162.27	13.52	Dead	13.52	no	3	3	6	9	9	Grade 1 and 2	under 4 mitoses	Noninvasiv	Not sheeting	Macronukleoli not seen	Necrosis not seen	Not hypercellular	Small Cells not seen	Psammoma bodies
26	Benign	Transitional (mixed)	Convexity	WHO performance 0 or 1	204.98	17.08	Alive	15	no	6	3	9	9	9	Grade 1 and 2	under 4 mitoses	Noninvasiv	Not sheeting	Macronukleoli not seen	Necrosis not seen	Not hypercellular	Small Cells not seen	Psammoma bodies
27	Benign	Transitional (mixed)	Fossa posterior and tentorial	WHO performance 0 or 1	122.81	10.23	Dead	10.23	no	9	3	9	9	6	Grade 1 and 2	under 4 mitoses	Brain tissue not seen	Not sheeting	Macronukleoli not seen	Necrosis not seen	Not hypercellular	Small Cells not seen	Psammoma bodies
29	Benign	Meningothelial	Convexity	WHO performance 2,3,4 or 5	2.83	0.24	Dead	0.23	yes	9	3	9	9	9	Grade 3 and 4	under 4 mitoses	Brain tissue not seen	Not sheeting	Macronukleoli not seen	Necrosis not seen	Not hypercellular	Small Cells not seen	Psammoma bodies not seen
31	Benign	Meningothelial	Fossa posterior and tentorial	WHO performance 0 or 1	201.56	16.8	Alive	12.51	yes	9	6	9	9	9	Grade 3 and 4	under 4 mitoses	Brain tissue not seen	Not sheeting	Macronukleoli not seen	Necrosis not seen	Not hypercellular	Small Cells not seen	Psammoma bodies
33	Benign	Transitional (mixed)	Basal	WHO performance 0 or 1	200.02	16.67	Alive	15	no	9	9	9	9	9	Grade 3 and 4	under 4 mitoses	Brain tissue not seen	Not sheeting	Macronukleoli not seen	Necrosis not seen	Not hypercellular	Small Cells not seen	Psammoma bodies
35	Atypical	Atypical	Basal	WHO performance 0 or 1	49.94	4.16	Dead	1.71	yes	9	6	9	9	9	Grade 1 and 2	4 or more mitoses	Noninvasiv	Not sheeting	Macronukleoli not seen	Necrosis	Not hypercellular	Small Cells not seen	Psammoma bodies
37	Benign	Transitional (mixed)	Fossa posterior and tentorial	WHO performance 0 or 1	9	0.75	Dead	0.56	yes	9	9	9	6	9	Grade 3 and 4	under 4 mitoses	Brain tissue not seen	Not sheeting	Macronukleoli not seen	Necrosis not seen	Not hypercellular	Small Cells not seen	Psammoma bodies not seen
39	Benign	Transitional (mixed)	Convexity	WHO performance 0 or 1	22.28	1.86	Dead	1.86	no	6	9	9	9	6	Grade 1 and 2	under 4 mitoses	Noninvasiv	Not sheeting	Macronukleoli not seen	Necrosis not seen	Hypercellular	Small Cells not seen	Psammoma bodies
40	Benign	Meningothelial	Basal	WHO performance 2,3,4 or 5	197.65	16.47	Alive	15	no	9	3	9	9	9	Grade 1 and 2	under 4 mitoses	Noninvasiv	Not sheeting	Macronukleoli not seen	Necrosis not seen	Not hypercellular	Small Cells not seen	Psammoma bodies not seen
41	Benign	Transitional (mixed)	Convexity	WHO performance 2,3,4 or 5	94.23	7.85	Dead	7.85	no	9	6	9	9	6	Grade 1 and 2	under 4 mitoses	Brain tissue not seen	Not sheeting	Macronukleoli not seen	Necrosis	Not hypercellular	Small Cells not seen	Psammoma bodies
43	Benign	Transitional (mixed)	Convexity	WHO performance 0 or 1	195.94	16.33	Alive	15	no	9	3	9	9	9	Grade 1 and 2	under 4 mitoses	Brain tissue not seen	Not sheeting	Macronukleoli not seen	Necrosis not seen	Not hypercellular	Small Cells not seen	Psammoma bodies
44	Benign	Meningothelial	Basal	WHO performance 0 or 1	92.19	7.68	Dead	7.68	yes	9	6	9	9	9	Grade 1 and 2	under 4 mitoses	Brain tissue not seen	Not sheeting	Macronukleoli not seen	Necrosis not seen	Not hypercellular	Small Cells not seen	Psammoma bodies not seen
45	Benign	Fibrous (fibroblastic)	Falcine	WHO performance 0 or 1	6.93	0.58	Dead	0.58	yes	6	3	9	6	3	Grade 1 and 2	under 4 mitoses	Brain tissue not seen	Not sheeting	Macronukleoli not seen	Necrosis not seen	Not hypercellular	Small Cells not seen	Psammoma bodies
46	Atypical	Atypical	Convexity	WHO performance 0 or 1	193.38	16.12	Alive	15	no	9	4	9	9	6	Grade 1 and 2	4 or more mitoses	Noninvasiv	Not sheeting	Macronukleoli not seen	Necrosis	Hypercellular	Small Cells not seen	Psammoma bodies not seen
49	Benign	Secretory	Basal	WHO performance 0 or 1	191.21	15.93	Alive	15	no	9	6	9	9	9	Grade 3 and 4	under 4 mitoses	Brain tissue not seen	Not sheeting	Macronukleoli not seen	Necrosis not seen	Not hypercellular	Small Cells not seen	Psammoma bodies not seen
50	Atypical	Atypical	Convexity	WHO performance 0 or 1	18.37	1.53	Dead	1.17	yes	4	4	9	9	6	Grade 1 and 2	under 4 mitoses	Invasiv	Not sheeting	Macronukleoli not seen	Necrosis	Not hypercellular	Small Cells not seen	Psammoma bodies
51	Benign	Meningothelial	Convexity	WHO performance 0 or 1	152.38	12.7	Dead	12.7	no	9	3	9	9	6	Grade 1 and 2	under 4 mitoses	Noninvasiv	Not sheeting	Macronukleoli not seen	Necrosis not seen	Not hypercellular	Small Cells not seen	Psammoma bodies
52	Benign	Transitional (mixed)	Convexity	WHO performance 0 or 1	49.15	4.1	Dead	4.1	no	6	6	9	9	9	Grade 1 and 2	under 4 mitoses	Noninvasiv	Not sheeting	Macronukleoli not seen	Necrosis not seen	Not hypercellular	Small Cells not seen	Psammoma bodies
53	Benign	Transitional (mixed)	Basal	WHO performance 0 or 1	190.46	15.87	Alive	15	no	9	9	9	9	9	Grade 3 and 4	under 4 mitoses	Brain tissue not seen	Not sheeting	Macronukleoli not seen	Necrosis	Not hypercellular	Small Cells not seen	Psammoma bodies not seen
54	Benign	Transitional (mixed)	Fossa posterior and tentorial	WHO performance 0 or 1	144.07	12.01	Dead	4.21	yes	9	3	9	9	9	Grade 1 and 2	under 4 mitoses	Noninvasiv	Not sheeting	Macronukleoli not seen	Necrosis not seen	Hypercellular	Small Cells not seen	Psammoma bodies
55	Benign	Transitional (mixed)	Convexity	WHO performance 0 or 1	66.76	5.56	Dead	5.56	no	6	4	9	9	9	Grade 1 and 2	under 4 mitoses	Noninvasiv	Not sheeting	Macronukleoli not seen	Necrosis not seen	Not hypercellular	Small Cells not seen	Psammoma bodies
56	Atypical	Atypical	Convexity	WHO performance 2,3,4 or 5	188.58	15.72	Alive	15	no	9	9	9	9	9	Grade 1 and 2	4 or more mitoses	Brain tissue not seen	Not sheeting	Macronukleoli not seen	Necrosis	Not hypercellular	Small Cells not seen	Psammoma bodies not seen
57	Atypical	Atypical	Convexity	WHO performance 0 or 1	188.42	15.7	Alive	15	no	9	4	9	9	6	Grade 1 and 2	4 or more mitoses	Brain tissue not seen	Not sheeting	Macronukleoli not seen	Necrosis not seen	Hypercellular	Small Cells	Psammoma bodies
58	Benign	Meningothelial	Falcine	WHO performance 2,3,4 or 5	78.65	6.55	Dead	6.55	yes	9	9	9	9	9	Grade 1 and 2	under 4 mitoses	Brain tissue not seen	Not sheeting	Macronukleoli not seen	Necrosis not seen	Not hypercellular	Small Cells not seen	Psammoma bodies not seen
59	Benign	Transitional (mixed)	Falcine	WHO performance 0 or 1	125.77	10.48	Dead	10.48	no	6	3	6	9	6	Grade 1 and 2	under 4 mitoses	Brain tissue not seen	Not sheeting	Macronukleoli not seen	Necrosis not seen	Hypercellular	Small Cells not seen	Psammoma bodies
60	Benign	Transitional (mixed)	Basal	WHO performance 2,3,4 or 5	176.59	14.72	Dead	14.72	no	6	3	9	9	9	Grade 1 and 2	under 4 mitoses	Noninvasiv	Not sheeting	Macronukleoli not seen	Necrosis not seen	Not hypercellular	Small Cells not seen	Psammoma bodies
61	Atypical	Atypical	Basal	WHO performance 0 or 1	185.69	15.47	Alive	15	no	9	3	9	9	9	Grade 1 and 2	under 4 mitoses	Invasiv	Not sheeting	Macronukleoli not seen	Necrosis not seen	Not hypercellular	Small Cells not seen	Psammoma bodies not seen
62	Atypical	Atypical	Basal	WHO performance 0 or 1	185.23	15.44	Alive	15	no	6	3	9	9	9	Grade 1 and 2	4 or more mitoses	Invasiv	Sheeting	Macronukleoli	Necrosis	Not hypercellular	Small Cells	Psammoma bodies
63	Atypical	Atypical	Convexity	WHO performance 0 or 1	184.71	15.39	Alive	15	no	9	6	9	9	9	Grade 1 and 2	4 or more mitoses	Noninvasiv	Not sheeting	Macronukleoli not seen	Necrosis not seen	Hypercellular	Small Cells not seen	Psammoma bodies not seen
64	Atypical	Atypical	Fossa posterior and tentorial	WHO performance 0 or 1	184.51	15.38	Alive	4.83	yes	6	3	9	9	9	Grade 3 and 4	under 4 mitoses	Invasiv	Not sheeting	Macronukleoli not seen	Necrosis not seen	Not hypercellular	Small Cells not seen	Psammoma bodies
65	Benign	Meningothelial	Convexity	WHO performance 0 or 1	184.31	15.36	Alive	15	no	9	6	9	9	9	Grade 1 and 2	under 4 mitoses	Brain tissue not seen	Not sheeting	Macronukleoli not seen	Necrosis not seen	Not hypercellular	Small Cells not seen	Psammoma bodies not seen
67	Benign	Meningothelial	Basal	WHO performance 0 or 1	183.59	15.3	Alive	15	no	9	3	9	9	9	Grade 1 and 2	under 4 mitoses	Brain tissue not seen	Not sheeting	Macronukleoli not seen	Necrosis	Not hypercellular	Small Cells not seen	Psammoma bodies
68	Atypical	Atypical	Convexity	WHO performance 0 or 1	181.49	15.12	Alive	15	no	6	3	6	9	9	Grade 1 and 2	4 or more mitoses	Noninvasiv	Not sheeting	Macronukleoli not seen	Necrosis	Not hypercellular	Small Cells not seen	Psammoma bodies
69	Benign	Meningothelial	Convexity	WHO performance 2,3,4 or 5	96.53	8.04	Dead	8.04	no	9	3	9	9	6	Grade 1 and 2	under 4 mitoses	Brain tissue not seen	Not sheeting	Macronukleoli not seen	Necrosis not seen	Hypercellular	Small Cells not seen	Psammoma bodies
70	Atypical	Atypical	Convexity	WHO performance 0 or 1	180.63	15.05	Alive	15	no	9	3	9	9	6	Grade 3 and 4	4 or more mitoses	Invasiv	Not sheeting	Macronukleoli not seen	Necrosis	Not hypercellular	Small Cells not seen	Psammoma bodies
71	Atypical	Atypical	Convexity	WHO performance 0 or 1	112.92	9.41	Dead	2.51	yes	6	3	9	9	6	Grade 3 and 4	under 4 mitoses	Invasiv	Not sheeting	Macronukleoli not seen	Necrosis not seen	Not hypercellular	Small Cells not seen	Psammoma bodies
72	Atypical	Atypical	Convexity	WHO performance 2,3,4 or 5	179.88	14.99	Alive	5.48	yes	9	6	9	9	9	Grade 1 and 2	4 or more mitoses	Brain tissue not seen	Not sheeting	Macronukleoli not seen	Necrosis not seen	Not hypercellular	Small Cells	Psammoma bodies not seen
75	Benign	Transitional (mixed)	Falcine	WHO performance 2,3,4 or 5	179.48	14.96	Alive	14.96	no	9	6	9	9	9	Grade 1 and 2	under 4 mitoses	Brain tissue not seen	Not sheeting	Macronukleoli not seen	Necrosis not seen	Hypercellular	Small Cells	Psammoma bodies
76	Atypical	Atypical	Convexity	WHO performance 0 or 1	111.47	9.29	Dead	9.29	no	6	3	9	6	6	Grade 3 and 4	4 or more mitoses	Brain tissue not seen	Not sheeting	Macronukleoli not seen	Necrosis not seen	Not hypercellular	Small Cells not seen	Psammoma bodies
77	Benign	Transitional (mixed)	Basal	WHO performance 0 or 1	122.61	10.22	Dead	10.22	no	9	3	9	9	9	Grade 1 and 2	under 4 mitoses	Noninvasiv	Not sheeting	Macronukleoli not seen	Necrosis	Not hypercellular	Small Cells not seen	Psammoma bodies
78	Atypical	Atypical	Fossa posterior and tentorial	WHO performance 0 or 1	177.35	14.78	Alive	14.78	no	9	6	9	9	9	Grade 1 and 2	4 or more mitoses	Brain tissue not seen	Not sheeting	Macronukleoli not seen	Necrosis not seen	Not hypercellular	Small Cells not seen	Psammoma bodies
80	Atypical	Atypical	Convexity	WHO performance 0 or 1	176.66	14.72	Alive	14.72	no	9	9	9	9	6	Grade 1 and 2	4 or more mitoses	Noninvasiv	Not sheeting	Macronukleoli not seen	Necrosis not seen	Not hypercellular	Small Cells not seen	Psammoma bodies not seen
81	Atypical	Atypical	Convexity	WHO performance 0 or 1	0.13	0.01	Dead	0.01	no	9	6	9	9	9	Grade 1 and 2	4 or more mitoses	Invasiv	Not sheeting	Macronukleoli not seen	Necrosis	Not hypercellular	Small Cells not seen	Psammoma bodies
82	Benign	Meningothelial	Basal	WHO performance 0 or 1	67.15	5.6	Dead	5.6	yes	9	3	9	9	9	Grade 1 and 2	under 4 mitoses	Noninvasiv	Not sheeting	Macronukleoli not seen	Necrosis not seen	Hypercellular	Small Cells not seen	Psammoma bodies
83	Benign	Transitional (mixed)	Convexity	WHO performance 0 or 1	175.31	14.61	Alive	14.61	no	9	3	9	9	9	Grade 1 and 2	under 4 mitoses	Noninvasiv	Not sheeting	Macronukleoli not seen	Necrosis	Hypercellular	Small Cells not seen	Psammoma bodies
84	Benign	Meningothelial	Convexity	WHO performance 0 or 1	19.61	1.63	Dead	0.48	yes	9	9	9	9	9	Grade 3 and 4	under 4 mitoses	Brain tissue not seen	Not sheeting	Macronukleoli not seen	Necrosis	Not hypercellular	Small Cells not seen	Psammoma bodies not seen
85	Benign	Transitional (mixed)	Basal	WHO performance 0 or 1	156.98	13.08	Dead	4.45	yes	9	3	9	9	9	Grade 3 and 4	under 4 mitoses	Brain tissue not seen	Not sheeting	Macronukleoli not seen	Necrosis not seen	Not hypercellular	Small Cells not seen	Psammoma bodies not seen
86	Benign	Transitional (mixed)	Basal	WHO performance 0 or 1	174.82	14.57	Alive	7.23	yes	9	6	9	9	9	Grade 1 and 2	under 4 mitoses	Brain tissue not seen	Not sheeting	Macronukleoli not seen	Necrosis not seen	Not hypercellular	Small Cells not seen	Psammoma bodies
87	Benign	Meningothelial	Convexity	WHO performance 0 or 1	174.65	14.55	Alive	14.55	no	9	6	9	9	9	Grade 1 and 2	under 4 mitoses	Brain tissue not seen	Not sheeting	Macronukleoli not seen	Necrosis not seen	Not hypercellular	Small Cells not seen	Psammoma bodies
90	Benign	Meningothelial	Basal	WHO performance 0 or 1	59.47	4.96	Dead	0.64	yes	9	9	9	9	9	Grade 3 and 4	under 4 mitoses	Brain tissue not seen	Sheeting	Macronukleoli not seen	Necrosis not seen	Not hypercellular	Small Cells not seen	Psammoma bodies not seen
91	Benign	Fibrous (fibroblastic)	Fossa posterior and tentorial	WHO performance 0 or 1	169.53	14.13	Alive	14.13	no	9	4	9	9	3	Grade 1 and 2	under 4 mitoses	Brain tissue not seen	Not sheeting	Macronukleoli not seen	Necrosis not seen	Not hypercellular	Small Cells not seen	Psammoma bodies not seen
92	Atypical	Atypical	Convexity	WHO performance 0 or 1	169.23	14.1	Alive	14.1	no	9	3	9	9	6	Grade 1 and 2	4 or more mitoses	Brain tissue not seen	Not sheeting	Macronukleoli not seen	Necrosis not seen	Not hypercellular	Small Cells not seen	Psammoma bodies
93	Atypical	Atypical	Convexity	WHO performance 0 or 1	168.8	14.07	Alive	3.5	yes	9	3	9	9	6	Grade 1 and 2	4 or more mitoses	Brain tissue not seen	Not sheeting	Macronukleoli not seen	Necrosis not seen	Not hypercellular	Small Cells not seen	Psammoma bodies not seen
94	Benign	Meningothelial	Falcine	WHO performance 0 or 1	168.77	14.06	Alive	14.06	no	9	3	9	9	9	Grade 1 and 2	under 4 mitoses	Noninvasiv	Not sheeting	Macronukleoli not seen	Necrosis not seen	Hypercellular	Small Cells not seen	Psammoma bodies
95	Benign	Transitional (mixed)	Fossa posterior and tentorial	WHO performance 0 or 1	167.69	13.97	Alive	13.97	no	9	3	9	9	6	Grade 1 and 2	under 4 mitoses	Brain tissue not seen	Not sheeting	Macronukleoli not seen	Necrosis not seen	Hypercellular	Small Cells not seen	Psammoma bodies not seen
96	Anaplastic	Anaplastic	Convexity	WHO performance 0 or 1	167.29	13.94	Alive	4.73	yes	9	9	9	9	3	Grade 3 and 4	4 or more mitoses	Brain tissue not seen	Sheeting	Macronukleoli not seen	Necrosis	Hypercellular	Small Cells	Psammoma bodies
97	Benign	Transitional (mixed)	Convexity	WHO performance 0 or 1	163.84	13.65	Alive	13.65	no	6	1	9	9	6	Grade 1 and 2	under 4 mitoses	Brain tissue not seen	Not sheeting	Macronukleoli not seen	Necrosis not seen	Hypercellular	Small Cells not seen	Psammoma bodies
98	Benign	Transitional (mixed)	Fossa posterior and tentorial	WHO performance 0 or 1	163.81	13.65	Alive	13.65	no	9	3	9	9	9	Grade 1 and 2	under 4 mitoses	Noninvasiv	Not sheeting	Macronukleoli not seen	Necrosis not seen	Hypercellular	Small Cells not seen	Psammoma bodies
99	Atypical	Atypical	Convexity	WHO performance 2,3,4 or 5	162.69	13.56	Alive	13.56	no	9	6	9	9	3	Grade 1 and 2	under 4 mitoses	Noninvasiv	Not sheeting	Macronukleoli not seen	Necrosis	Hypercellular	Small Cells	Psammoma bodies
100	Benign	Transitional (mixed)	Convexity	WHO performance 0 or 1	162.63	13.55	Alive	13.55	no	9	4	9	9	6	Grade 1 and 2	under 4 mitoses	Brain tissue not seen	Not sheeting	Macronukleoli not seen	Necrosis not seen	Hypercellular	Small Cells not seen	Psammoma bodies
101	Benign	Transitional (mixed)	Convexity	WHO performance 0 or 1	162.37	13.53	Alive	13.53	no	9	3	9	9	3	Grade 1 and 2	under 4 mitoses	Brain tissue not seen	Not sheeting	Macronukleoli not seen	Necrosis	Not hypercellular	Small Cells not seen	Psammoma bodies
102	Atypical	Atypical	Convexity	WHO performance 0 or 1	162.2	13.52	Alive	9.97	yes	9	6	9	9	9	Grade 1 and 2	4 or more mitoses	Brain tissue not seen	Not sheeting	Macronukleoli not seen	Necrosis not seen	Not hypercellular	Small Cells not seen	Psammoma bodies not seen
103	Benign	Transitional (mixed)	Basal	WHO performance 2,3,4 or 5	88.02	7.34	Dead	7.33	no	9	9	6	9	9	Grade 3 and 4	under 4 mitoses	Brain tissue not seen	Not sheeting	Macronukleoli not seen	Necrosis	Not hypercellular	Small Cells not seen	Psammoma bodies
104	Benign	Transitional (mixed)	Convexity	WHO performance 0 or 1	160.1	13.34	Alive	13.34	no	6	2	9	9	9	Grade 1 and 2	under 4 mitoses	Brain tissue not seen	Not sheeting	Macronukleoli not seen	Necrosis	Not hypercellular	Small Cells not seen	Psammoma bodies
105	Benign	Meningothelial	Fossa posterior and tentorial	WHO performance 0 or 1	159.47	13.29	Alive	13.29	no	9	6	9	9	9	Grade 1 and 2	under 4 mitoses	Brain tissue not seen	Not sheeting	Macronukleoli not seen	Necrosis not seen	Hypercellular	Small Cells not seen	Psammoma bodies not seen
106	Atypical	Atypical	Falcine	WHO performance 0 or 1	157.4	13.12	Alive	1.03	yes	6	2	6	9	6	Grade 3 and 4	4 or more mitoses	Brain tissue not seen	Not sheeting	Macronukleoli not seen	Necrosis	Hypercellular	Small Cells not seen	Psammoma bodies
107	Benign	Transitional (mixed)	Convexity	WHO performance 0 or 1	155.56	12.96	Alive	12.96	no	6	3	9	6	9	Grade 1 and 2	under 4 mitoses	Noninvasiv	Not sheeting	Macronukleoli not seen	Necrosis not seen	Not hypercellular	Small Cells not seen	Psammoma bodies
108	Benign	Transitional (mixed)	Basal	WHO performance 0 or 1	155.47	12.96	Alive	12.96	no	6	3	6	9	3	Grade 1 and 2	under 4 mitoses	Brain tissue not seen	Not sheeting	Macronukleoli not seen	Necrosis not seen	Hypercellular	Small Cells not seen	Psammoma bodies
109	Benign	Meningothelial	Basal	WHO performance 0 or 1	155.27	12.94	Alive	12.94	no	9	3	9	9	9	Grade 1 and 2	under 4 mitoses	Brain tissue not seen	Not sheeting	Macronukleoli not seen	Necrosis not seen	Not hypercellular	Small Cells not seen	Psammoma bodies
110	Benign	Transitional (mixed)	Convexity	WHO performance 0 or 1	154.87	12.91	Alive	12.91	no	9	3	9	9	3	Grade 3 and 4	under 4 mitoses	Brain tissue not seen	Not sheeting	Macronukleoli not seen	Necrosis not seen	Not hypercellular	Small Cells not seen	Psammoma bodies
111	Benign	Transitional (mixed)	Convexity	WHO performance 0 or 1	56.18	4.68	Dead	4.68	no	9	3	9	9	3	Grade 3 and 4	under 4 mitoses	Brain tissue not seen	Not sheeting	Macronukleoli not seen	Necrosis not seen	Not hypercellular	Small Cells not seen	Psammoma bodies not seen
112	Benign	Transitional (mixed)	Falcine	WHO performance 0 or 1	154.61	12.88	Alive	12.88	no	9	4	6	9	3	Grade 1 and 2	under 4 mitoses	Brain tissue not seen	Not sheeting	Macronukleoli not seen	Necrosis not seen	Not hypercellular	Small Cells not seen	Psammoma bodies
113	Benign	Transitional (mixed)	Fossa posterior and tentorial	WHO performance 2,3,4 or 5	9.33	0.78	Dead	0.78	yes	6	9	9	9	9	Grade 3 and 4	under 4 mitoses	Noninvasiv	Not sheeting	Macronukleoli not seen	Necrosis not seen	Not hypercellular	Small Cells not seen	Psammoma bodies not seen
114	Benign	Transitional (mixed)	Convexity	WHO performance 0 or 1	128.43	10.7	Dead	10.7	no	6	2	9	9	3	Grade 1 and 2	under 4 mitoses	Brain tissue not seen	Not sheeting	Macronukleoli not seen	Necrosis not seen	Not hypercellular	Small Cells not seen	Psammoma bodies
115	Atypical	Atypical	Falcine	WHO performance 0 or 1	56.51	4.71	Dead	4.71	yes	9	3	9	9	6	Grade 1 and 2	4 or more mitoses	Noninvasiv	Not sheeting	Macronukleoli not seen	Necrosis	Not hypercellular	Small Cells not seen	Psammoma bodies
116	Benign	Transitional (mixed)	Convexity	WHO performance 2,3,4 or 5	150.67	12.56	Alive	12.56	no	6	3	9	9	6	Grade 1 and 2	under 4 mitoses	Brain tissue not seen	Not sheeting	Macronukleoli not seen	Necrosis not seen	Not hypercellular	Small Cells not seen	Psammoma bodies
117	Atypical	Atypical	Falcine	WHO performance 0 or 1	68.21	5.68	Dead	3.41	yes	3	3	9	9	6	Grade 3 and 4	4 or more mitoses	Brain tissue not seen	Not sheeting	Macronukleoli not seen	Necrosis	Not hypercellular	Small Cells not seen	Psammoma bodies not seen
118	Atypical	Clear Cell	Convexity	WHO performance 2,3,4 or 5	148.73	12.39	Alive	4.23	yes	9	6	9	9	6	Grade 3 and 4	4 or more mitoses	Noninvasiv	Not sheeting	Macronukleoli not seen	Necrosis not seen	Not hypercellular	Small Cells not seen	Psammoma bodies not seen
119	Benign	Transitional (mixed)	Basal	WHO performance 0 or 1	147.98	12.33	Alive	3.99	yes	9	6	9	9	6	Grade 3 and 4	under 4 mitoses	Noninvasiv	Not sheeting	Macronukleoli not seen	Necrosis	Not hypercellular	Small Cells not seen	Psammoma bodies
120	Atypical	Atypical	Fossa posterior and tentorial	WHO performance 0 or 1	147.91	12.33	Alive	12.33	no	6	3	9	9	6	Grade 3 and 4	under 4 mitoses	Invasiv	Not sheeting	Macronukleoli	Necrosis not seen	Hypercellular	Small Cells not seen	Psammoma bodies
121	Atypical	Atypical	Convexity	WHO performance 0 or 1	146.83	12.24	Alive	6.97	yes	6	3	9	9	3	Grade 3 and 4	4 or more mitoses	Noninvasiv	Not sheeting	Macronukleoli not seen	Necrosis not seen	Hypercellular	Small Cells not seen	Psammoma bodies
122	Atypical	Atypical	Convexity	WHO performance 0 or 1	146.1	12.17	Alive	12.18	no	9	3	9	9	9	Grade 1 and 2	under 4 mitoses	Invasiv	Not sheeting	Macronukleoli not seen	Necrosis	Not hypercellular	Small Cells not seen	Psammoma bodies
123	Atypical	Atypical	Convexity	WHO performance 0 or 1	144.69	12.06	Alive	12.06	no	6	3	9	9	6	Grade 1 and 2	4 or more mitoses	Brain tissue not seen	Sheeting	Macronukleoli not seen	Necrosis	Hypercellular	Small Cells	Psammoma bodies
124	Benign	Transitional (mixed)	Basal	WHO performance 0 or 1	55.92	4.66	Dead	2.89	yes	9	6	9	9	6	Grade 3 and 4	under 4 mitoses	Brain tissue not seen	Not sheeting	Macronukleoli not seen	Necrosis not seen	Not hypercellular	Small Cells not seen	Psammoma bodies not seen
125	Atypical	Atypical	Falcine	WHO performance 2,3,4 or 5	142.82	11.9	Alive	11.9	no	6	6	9	9	6	Grade 3 and 4	under 4 mitoses	Invasiv	Sheeting	Macronukleoli not seen	Necrosis not seen	Not hypercellular	Small Cells not seen	Psammoma bodies
126	Atypical	Atypical	Convexity	WHO performance 0 or 1	159.31	13.28	Dead	13.28	no	9	3	9	9	9	Grade 1 and 2	under 4 mitoses	Noninvasiv	Sheeting	Macronukleoli	Necrosis	Hypercellular	Small Cells not seen	Psammoma bodies
127	Benign	Transitional (mixed)	Fossa posterior and tentorial	WHO performance 0 or 1	140.58	11.72	Alive	11.72	no	9	6	6	9	9	Grade 1 and 2	under 4 mitoses	Brain tissue not seen	Not sheeting	Macronukleoli not seen	Necrosis not seen	Not hypercellular	Small Cells not seen	Psammoma bodies
128	Benign	Transitional (mixed)	Basal	WHO performance 0 or 1	136.64	11.39	Alive	11.39	no	9	9	6	9	9	Grade 1 and 2	under 4 mitoses	Brain tissue not seen	Not sheeting	Macronukleoli not seen	Necrosis not seen	Not hypercellular	Small Cells not seen	Psammoma bodies not seen
129	Benign	Angiomatous	Convexity	WHO performance 0 or 1	135.52	11.29	Alive	11.29	no	9	6	9	9	9	Grade 1 and 2	under 4 mitoses	Brain tissue not seen	Not sheeting	Macronukleoli not seen	Necrosis not seen	Not hypercellular	Small Cells not seen	Psammoma bodies
130	Benign	Transitional (mixed)	Falcine	WHO performance 0 or 1	125.77	10.48	Dead	7.37	yes	9	6	9	9	3	Grade 1 and 2	under 4 mitoses	Brain tissue not seen	Not sheeting	Macronukleoli not seen	Necrosis not seen	Not hypercellular	Small Cells not seen	Psammoma bodies
131	Benign	Transitional (mixed)	Convexity	WHO performance 2,3,4 or 5	134.11	11.18	Alive	11.18	no	6	3	9	9	6	Grade 3 and 4	under 4 mitoses	Brain tissue not seen	Not sheeting	Macronukleoli not seen	Necrosis not seen	Not hypercellular	Small Cells not seen	Psammoma bodies
132	Benign	Transitional (mixed)	Convexity	WHO performance 0 or 1	134.18	11.18	Alive	11.18	no	9	3	9	9	6	Grade 1 and 2	under 4 mitoses	Brain tissue not seen	Not sheeting	Macronukleoli not seen	Necrosis not seen	Not hypercellular	Small Cells not seen	Psammoma bodies
133	Benign	Fibrous (fibroblastic)	Basal	WHO performance 0 or 1	133.49	11.12	Alive	11.12	no	2	2	6	9	4	Grade 1 and 2	under 4 mitoses	Brain tissue not seen	Not sheeting	Macronukleoli not seen	Necrosis	Not hypercellular	Small Cells not seen	Psammoma bodies
134	Benign	Transitional (mixed)	Convexity	WHO performance 0 or 1	131.81	10.98	Alive	10.98	no	9	6	9	9	6	Grade 1 and 2	under 4 mitoses	Brain tissue not seen	Not sheeting	Macronukleoli	Necrosis not seen	Hypercellular	Small Cells not seen	Psammoma bodies not seen
135	Atypical	Atypical	Basal	WHO performance 2,3,4 or 5	77.04	6.42	Dead	6.42	no	9	6	9	9	9	Grade 3 and 4	4 or more mitoses	Brain tissue not seen	Not sheeting	Macronukleoli not seen	Necrosis not seen	Not hypercellular	Small Cells not seen	Psammoma bodies not seen
136	Benign	Transitional (mixed)	Falcine	WHO performance 0 or 1	130.6	10.88	Alive	10.88	no	9	6	9	9	3	Grade 1 and 2	under 4 mitoses	Noninvasiv	Not sheeting	Macronukleoli not seen	Necrosis not seen	Hypercellular	Small Cells not seen	Psammoma bodies not seen
137	Benign	Fibrous (fibroblastic)	Basal	WHO performance 0 or 1	63.87	5.32	Dead	5.32	no	9	3	9	9	3	Grade 3 and 4	under 4 mitoses	Brain tissue not seen	Not sheeting	Macronukleoli not seen	Necrosis not seen	Hypercellular	Small Cells not seen	Psammoma bodies not seen
138	Benign	Meningothelial	Basal	WHO performance 0 or 1	126.78	10.57	Alive	5.25	yes	3	3	9	6	3	Grade 3 and 4	under 4 mitoses	Brain tissue not seen	Not sheeting	Macronukleoli not seen	Necrosis not seen	Hypercellular	Small Cells not seen	Psammoma bodies
139	Atypical	Atypical	Intraventricular	WHO performance 0 or 1	88.51	7.38	Dead	7.38	no	9	3	6	9	3	Grade 1 and 2	under 4 mitoses	Brain tissue not seen	Not sheeting	Macronukleoli not seen	Necrosis	Hypercellular	Small Cells	Psammoma bodies
140	Benign	Fibrous (fibroblastic)	Fossa posterior and tentorial	WHO performance 0 or 1	123.56	10.3	Alive	10.3	no	9	3	9	6	9	Grade 3 and 4	under 4 mitoses	Brain tissue not seen	Not sheeting	Macronukleoli not seen	Necrosis not seen	Hypercellular	Small Cells not seen	Psammoma bodies
141	Benign	Meningothelial	Convexity	WHO performance 2,3,4 or 5	123.5	10.29	Alive	10.29	no	9	6	9	9	9	Grade 1 and 2	under 4 mitoses	Brain tissue not seen	Not sheeting	Macronukleoli	Necrosis not seen	Not hypercellular	Small Cells not seen	Psammoma bodies
142	Benign	Fibrous (fibroblastic)	Fossa posterior and tentorial	WHO performance 0 or 1	122.45	10.2	Alive	10.2	no	9	3	6	6	9	Grade 1 and 2	under 4 mitoses	Brain tissue not seen	Not sheeting	Macronukleoli not seen	Necrosis not seen	Not hypercellular	Small Cells not seen	Psammoma bodies
143	Benign	Meningothelial	Basal	WHO performance 2,3,4 or 5	121.72	10.14	Alive	10.14	no	9	6	9	9	9	Grade 1 and 2	under 4 mitoses	Brain tissue not seen	Not sheeting	Macronukleoli not seen	Necrosis not seen	Not hypercellular	Small Cells not seen	Psammoma bodies not seen
144	Benign	Lymphoplasmacyte-rich	Convexity	WHO performance 0 or 1	121.69	10.14	Alive	10.14	no	4	2	9	9	6	Grade 3 and 4	under 4 mitoses	Noninvasiv	Not sheeting	Macronukleoli not seen	Necrosis not seen	Not hypercellular	Small Cells not seen	Psammoma bodies not seen
145	Atypical	Atypical	Falcine	WHO performance 0 or 1	50	4.17	Dead	1.38	yes	9	6	9	9	6	Grade 3 and 4	4 or more mitoses	Invasiv	Not sheeting	Macronukleoli	Necrosis	Not hypercellular	Small Cells not seen	Psammoma bodies not seen
146	Benign	Transitional (mixed)	Convexity	WHO performance 0 or 1	120.57	10.05	Alive	10.05	no	9	3	9	9	6	Grade 1 and 2	under 4 mitoses	Brain tissue not seen	Not sheeting	Macronukleoli not seen	Necrosis not seen	Not hypercellular	Small Cells not seen	Psammoma bodies not seen
147	Benign	Transitional (mixed)	Basal	WHO performance 2,3,4 or 5	1.54	0.13	Dead	0.13	yes	9	6	6	9	9	Grade 1 and 2	under 4 mitoses	Brain tissue not seen	Not sheeting	Macronukleoli not seen	Necrosis not seen	Not hypercellular	Small Cells not seen	Psammoma bodies not seen
148	Benign	Transitional (mixed)	Convexity	WHO performance 2,3,4 or 5	114.79	9.57	Alive	9.57	no	9	6	9	9	3	Grade 1 and 2	under 4 mitoses	Brain tissue not seen	Not sheeting	Macronukleoli not seen	Necrosis not seen	Hypercellular	Small Cells not seen	Psammoma bodies
149	Atypical	Atypical	Falcine	WHO performance 2,3,4 or 5	114.17	9.51	Alive	9.51	no	9	3	9	9	9	Grade 1 and 2	4 or more mitoses	Brain tissue not seen	Not sheeting	Macronukleoli not seen	Necrosis not seen	Not hypercellular	Small Cells not seen	Psammoma bodies
150	Atypical	Atypical	Fossa posterior and tentorial	WHO performance 0 or 1	113.45	9.45	Alive	4.91	yes	9	6	9	9	6	Grade 1 and 2	4 or more mitoses	Brain tissue not seen	Sheeting	Macronukleoli not seen	Necrosis not seen	Hypercellular	Small Cells not seen	Psammoma bodies not seen
151	Benign	Transitional (mixed)	Convexity	WHO performance 0 or 1	113.15	9.43	Alive	3.05	yes	6	9	9	6	6	Grade 3 and 4	under 4 mitoses	Brain tissue not seen	Not sheeting	Macronukleoli not seen	Necrosis not seen	Not hypercellular	Small Cells not seen	Psammoma bodies
152	Atypical	Atypical	Convexity	WHO performance 0 or 1	112.92	9.41	Alive	9.41	no	9	6	9	9	9	Grade 1 and 2	4 or more mitoses	Brain tissue not seen	Not sheeting	Macronukleoli not seen	Necrosis not seen	Hypercellular	Small Cells not seen	Psammoma bodies not seen
153	Benign	Transitional (mixed)	Convexity	WHO performance 0 or 1	71.16	5.93	Dead	5.93	no	9	3	9	9	9	Grade 1 and 2	under 4 mitoses	Noninvasiv	Not sheeting	Macronukleoli not seen	Necrosis not seen	Hypercellular	Small Cells not seen	Psammoma bodies
154	Atypical	Atypical	Falcine	WHO performance 0 or 1	45.96	3.83	Dead	1.07	yes	9	3	9	9	6	Grade 1 and 2	4 or more mitoses	Brain tissue not seen	Sheeting	Macronukleoli	Necrosis	Hypercellular	Small Cells not seen	Psammoma bodies
155	Benign	Transitional (mixed)	Convexity	WHO performance 0 or 1	111.08	9.26	Alive	9.26	no	9	9	9	9	6	Grade 1 and 2	under 4 mitoses	Brain tissue not seen	Not sheeting	Macronukleoli not seen	Necrosis not seen	Hypercellular	Small Cells not seen	Psammoma bodies
156	Atypical	Atypical	Falcine	WHO performance 2,3,4 or 5	109.54	9.13	Alive	9.13	no	9	9	9	9	9	Grade 1 and 2	4 or more mitoses	Noninvasiv	Not sheeting	Macronukleoli	Necrosis not seen	Not hypercellular	Small Cells not seen	Psammoma bodies not seen
157	Benign	Meningothelial	Convexity	WHO performance 2,3,4 or 5	102.67	8.56	Dead	0.59	yes	9	3	9	9	9	Grade 3 and 4	under 4 mitoses	Brain tissue not seen	Not sheeting	Macronukleoli	Necrosis not seen	Not hypercellular	Small Cells not seen	Psammoma bodies
158	Benign	Psammomatous	Convexity	WHO performance 0 or 1	1.64	0.14	Dead	0.14	yes	9	3	9	9	6	Grade 1 and 2	under 4 mitoses	Brain tissue not seen	Not sheeting	Macronukleoli not seen	Necrosis not seen	Not hypercellular	Small Cells not seen	Psammoma bodies
159	Benign	Meningothelial	Basal	WHO performance 0 or 1	120.57	10.05	Alive	8.96	no	6	3	9	9	9	Grade 1 and 2	under 4 mitoses	Brain tissue not seen	Not sheeting	Macronukleoli not seen	Necrosis not seen	Not hypercellular	Small Cells not seen	Psammoma bodies
160	Benign	Transitional (mixed)	Basal	WHO performance 0 or 1	102.24	8.52	Dead	8.52	no	6	3	9	9	9	Grade 1 and 2	under 4 mitoses	Brain tissue not seen	Not sheeting	Macronukleoli not seen	Necrosis not seen	Not hypercellular	Small Cells not seen	Psammoma bodies not seen
161	Benign	Meningothelial	Basal	WHO performance 0 or 1	105.59	8.8	Alive	0.26	yes	6	9	6	9	2	Grade 3 and 4	under 4 mitoses	Brain tissue not seen	Not sheeting	Macronukleoli not seen	Necrosis not seen	Not hypercellular	Small Cells not seen	Psammoma bodies
162	Atypical	Atypical	Falcine	WHO performance 2,3,4 or 5	105.17	8.76	Alive	5.13	yes	9	9	9	9	3	Grade 3 and 4	under 4 mitoses	Noninvasiv	Sheeting	Macronukleoli	Necrosis	Hypercellular	Small Cells	Psammoma bodies
163	Atypical	Atypical	Convexity	WHO performance 0 or 1	104.74	8.73	Alive	8.73	no	9	6	9	9	6	Grade 1 and 2	under 4 mitoses	Noninvasiv	Not sheeting	Macronukleoli not seen	Necrosis	Hypercellular	Small Cells	Psammoma bodies
164	Benign	Transitional (mixed)	Fossa posterior and tentorial	WHO performance 0 or 1	1.41	0.12	Dead	0.12	yes	6	3	9	9	6	Grade 1 and 2	under 4 mitoses	Brain tissue not seen	Not sheeting	Macronukleoli not seen	Necrosis not seen	Not hypercellular	Small Cells not seen	Psammoma bodies
165	Benign	Transitional (mixed)	Convexity	WHO performance 0 or 1	100.3	8.36	Alive	8.36	no	9	6	9	9	9	Grade 1 and 2	under 4 mitoses	Brain tissue not seen	Not sheeting	Macronukleoli not seen	Necrosis not seen	Not hypercellular	Small Cells	Psammoma bodies
166	Benign	Transitional (mixed)	Convexity	WHO performance 0 or 1	99.35	8.28	Alive	8.28	no	6	3	9	9	9	Grade 1 and 2	under 4 mitoses	Brain tissue not seen	Not sheeting	Macronukleoli not seen	Necrosis not seen	Not hypercellular	Small Cells not seen	Psammoma bodies
167	Benign	Transitional (mixed)	Basal	WHO performance 2,3,4 or 5	183.79	15.32	Alive	11.44	yes	9	6	9	9	9	Grade 3 and 4	under 4 mitoses	Noninvasiv	Not sheeting	Macronukleoli not seen	Necrosis not seen	Not hypercellular	Small Cells not seen	Psammoma bodies not seen
168	Atypical	Atypical	Convexity	WHO performance 0 or 1	0.1	0.01	Dead	0.01	yes	9	6	9	9	9	Grade 1 and 2	4 or more mitoses	Brain tissue not seen	Sheeting	Macronukleoli not seen	Necrosis not seen	Hypercellular	Small Cells	Psammoma bodies not seen
169	Atypical	Atypical	Convexity	WHO performance 0 or 1	112.03	9.34	Dead	9.34	no	9	6	9	9	3	Grade 1 and 2	under 4 mitoses	Invasiv	Not sheeting	Macronukleoli not seen	Necrosis not seen	Not hypercellular	Small Cells not seen	Psammoma bodies
170	Atypical	Atypical	Convexity	WHO performance 0 or 1	137.95	11.5	Alive	11.5	no	9	6	9	9	6	Grade 1 and 2	under 4 mitoses	Brain tissue not seen	Sheeting	Macronukleoli	Necrosis not seen	Hypercellular	Small Cells not seen	Psammoma bodies
171	Atypical	Atypical	Basal	WHO performance 0 or 1	132.8	11.07	Alive	11.07	no	9	9	9	9	9	Grade 1 and 2	4 or more mitoses	Noninvasiv	Not sheeting	Macronukleoli not seen	Necrosis not seen	Not hypercellular	Small Cells not seen	Psammoma bodies not seen
172	Atypical	Atypical	Falcine	WHO performance 0 or 1	125.8	10.48	Alive	9.35	yes	9	9	9	9	9	Grade 3 and 4	4 or more mitoses	Noninvasiv	Sheeting	Macronukleoli not seen	Necrosis	Hypercellular	Small Cells not seen	Psammoma bodies not seen
173	Benign	Meningothelial	Convexity	WHO performance 0 or 1	125.57	10.46	Alive	9.31	yes	9	9	9	9	9	Grade 3 and 4	under 4 mitoses	Noninvasiv	Not sheeting	Macronukleoli not seen	Necrosis not seen	Not hypercellular	Small Cells not seen	Psammoma bodies not seen
174	Benign	Transitional (mixed)	Fossa posterior and tentorial	WHO performance 0 or 1	123.53	10.29	Alive	10.29	no	9	6	9	9	9	Grade 1 and 2	under 4 mitoses	Noninvasiv	Not sheeting	Macronukleoli not seen	Necrosis not seen	Not hypercellular	Small Cells not seen	Psammoma bodies
175	Benign	Transitional (mixed)	Falcine	WHO performance 0 or 1	211.15	17.6	Alive	15	no	9	3	9	9	9	Grade 1 and 2	under 4 mitoses	Noninvasiv	Not sheeting	Macronukleoli not seen	Necrosis not seen	Not hypercellular	Small Cells not seen	Psammoma bodies
176	Benign	Transitional (mixed)	Falcine	WHO performance 0 or 1	93.08	7.76	Dead	7.76	no	9	6	9	9	9	Grade 3 and 4	under 4 mitoses	Brain tissue not seen	Not sheeting	Macronukleoli not seen	Necrosis not seen	Not hypercellular	Small Cells not seen	Psammoma bodies
177	Benign	Fibrous (fibroblastic)	Convexity	WHO performance 0 or 1	200.18	16.68	Alive	15	no	9	3	9	9	9	Grade 1 and 2	under 4 mitoses	Brain tissue not seen	Not sheeting	Macronukleoli not seen	Necrosis not seen	Not hypercellular	Small Cells not seen	Psammoma bodies
178	Atypical	Atypical	Convexity	WHO performance 0 or 1	197.82	16.49	Alive	15	no	6	3	9	9	9	Grade 1 and 2	4 or more mitoses	Brain tissue not seen	Not sheeting	Macronukleoli not seen	Necrosis not seen	Not hypercellular	Small Cells not seen	Psammoma bodies
179	Atypical	Atypical	Falcine	WHO performance 0 or 1	113.51	9.46	Dead	3.85	yes	9	6	9	9	9	Grade 3 and 4	4 or more mitoses	Brain tissue not seen	Not sheeting	Macronukleoli not seen	Necrosis	Not hypercellular	Small Cells	Psammoma bodies not seen
180	Benign	Transitional (mixed)	Basal	WHO performance 0 or 1	184.74	15.4	Alive	15	no	3	4	9	6	9	Grade 3 and 4	under 4 mitoses	Brain tissue not seen	Not sheeting	Macronukleoli not seen	Necrosis not seen	Not hypercellular	Small Cells not seen	Psammoma bodies
181	Benign	Transitional (mixed)	Convexity	WHO performance 0 or 1	182.6	15.22	Alive	15	no	9	3	9	9	9	Grade 1 and 2	under 4 mitoses	Noninvasiv	Not sheeting	Macronukleoli not seen	Necrosis	Not hypercellular	Small Cells not seen	Psammoma bodies
182	Benign	Fibrous (fibroblastic)	Convexity	WHO performance 0 or 1	67.52	5.63	Dead	5.63	no	9	6	9	9	9	Grade 1 and 2	under 4 mitoses	Brain tissue not seen	Not sheeting	Macronukleoli not seen	Necrosis not seen	Hypercellular	Small Cells not seen	Psammoma bodies
183	Benign	Transitional (mixed)	Fossa posterior and tentorial	WHO performance 0 or 1	174.39	14.53	Alive	14.53	no	9	9	9	9	9	Grade 1 and 2	under 4 mitoses	Brain tissue not seen	Not sheeting	Macronukleoli not seen	Necrosis not seen	Not hypercellular	Small Cells not seen	Psammoma bodies
184	Benign	Transitional (mixed)	Convexity	WHO performance 0 or 1	157.63	13.14	Alive	13.14	no	9	6	9	9	9	Grade 1 and 2	under 4 mitoses	Brain tissue not seen	Not sheeting	Macronukleoli not seen	Necrosis not seen	Not hypercellular	Small Cells not seen	Psammoma bodies
185	Benign	Meningothelial	Convexity	WHO performance 2,3,4 or 5	153.86	12.82	Alive	9.9	yes	9	3	9	9	9	Grade 3 and 4	under 4 mitoses	Brain tissue not seen	Not sheeting	Macronukleoli not seen	Necrosis not seen	Not hypercellular	Small Cells not seen	Psammoma bodies not seen
186	Benign	Transitional (mixed)	Convexity	WHO performance 0 or 1	152.48	12.71	Alive	12.71	no	9	3	9	9	9	Grade 1 and 2	under 4 mitoses	Brain tissue not seen	Not sheeting	Macronukleoli not seen	Necrosis not seen	Not hypercellular	Small Cells not seen	Psammoma bodies
187	Benign	Transitional (mixed)	Fossa posterior and tentorial	WHO performance 2,3,4 or 5	39.52	3.29	Dead	3.29	no	9	3	9	9	9	Grade 3 and 4	under 4 mitoses	Brain tissue not seen	Not sheeting	Macronukleoli not seen	Necrosis not seen	Not hypercellular	Small Cells not seen	Psammoma bodies
188	Atypical	Atypical	Convexity	WHO performance 0 or 1	18.86	1.57	Dead	1.57	yes	9	3	9	9	9	Grade 1 and 2	4 or more mitoses	Brain tissue not seen	Not sheeting	Macronukleoli not seen	Necrosis	Hypercellular	Small Cells	Psammoma bodies
189	Benign	Transitional (mixed)	Falcine	WHO performance 0 or 1	123.73	10.31	Alive	10.31	no	9	9	9	9	9	Grade 1 and 2	under 4 mitoses	Noninvasiv	Not sheeting	Macronukleoli not seen	Necrosis not seen	Not hypercellular	Small Cells not seen	Psammoma bodies
190	Benign	Meningothelial	Basal	WHO performance 0 or 1	119.92	9.99	Alive	9.99	no	9	6	9	9	9	Grade 1 and 2	under 4 mitoses	Brain tissue not seen	Not sheeting	Macronukleoli not seen	Necrosis not seen	Not hypercellular	Small Cells not seen	Psammoma bodies
191	Atypical	Atypical	Convexity	WHO performance 0 or 1	209.74	17.48	Alive	15	no	9	6	6	9	1	Grade 1 and 2	4 or more mitoses	Noninvasiv	Not sheeting	Macronukleoli not seen	Necrosis	Not hypercellular	Small Cells not seen	Psammoma bodies not seen
192	Atypical	Clear Cell	Fossa posterior and tentorial	WHO performance 0 or 1	202.94	16.91	Alive	15	no	2	2	9	9	6	Grade 3 and 4	under 4 mitoses	Noninvasiv	Not sheeting	Macronukleoli not seen	Necrosis not seen	Not hypercellular	Small Cells not seen	Psammoma bodies not seen
193	Benign	Transitional (mixed)	Convexity	WHO performance 0 or 1	197.13	16.43	Alive	15	no	2	3	6	6	9	Grade 1 and 2	under 4 mitoses	Brain tissue not seen	Not sheeting	Macronukleoli not seen	Necrosis not seen	Not hypercellular	Small Cells not seen	Psammoma bodies
194	Benign	Transitional (mixed)	Fossa posterior and tentorial	WHO performance 0 or 1	195.78	16.32	Alive	3.52	yes	9	2	9	9	9	Grade 1 and 2	under 4 mitoses	Brain tissue not seen	Not sheeting	Macronukleoli not seen	Necrosis not seen	Not hypercellular	Small Cells not seen	Psammoma bodies
195	Benign	Meningothelial	Basal	WHO performance 0 or 1	181.06	15.09	Alive	15	no	6	3	6	9	9	Grade 1 and 2	under 4 mitoses	Brain tissue not seen	Not sheeting	Macronukleoli not seen	Necrosis not seen	Not hypercellular	Small Cells not seen	Psammoma bodies not seen
196	Benign	Transitional (mixed)	Basal	WHO performance 0 or 1	157.34	13.11	Alive	13.11	no	9	3	3	9	9	Grade 3 and 4	under 4 mitoses	Brain tissue not seen	Not sheeting	Macronukleoli not seen	Necrosis not seen	Not hypercellular	Small Cells not seen	Psammoma bodies
197	Atypical	Atypical	Convexity	WHO performance 0 or 1	156.35	13.03	Alive	13.03	no	6	3	9	9	6	Grade 3 and 4	4 or more mitoses	Noninvasiv	Not sheeting	Macronukleoli not seen	Necrosis not seen	Hypercellular	Small Cells	Psammoma bodies
198	Benign	Meningothelial	Basal	WHO performance 0 or 1	153.23	12.77	Alive	12.77	no	6	6	6	9	9	Grade 3 and 4	under 4 mitoses	Brain tissue not seen	Not sheeting	Macronukleoli not seen	Necrosis not seen	Not hypercellular	Small Cells not seen	Psammoma bodies
199	Benign	Transitional (mixed)	Fossa posterior and tentorial	WHO performance 0 or 1	151.36	12.61	Alive	12.61	no	6	9	6	9	9	Grade 3 and 4	under 4 mitoses	Noninvasiv	Not sheeting	Macronukleoli not seen	Necrosis not seen	Not hypercellular	Small Cells not seen	Psammoma bodies
200	Benign	Transitional (mixed)	Basal	WHO performance 2,3,4 or 5	0	0	Dead	0	yes	9	6	0	9	9	Grade 1 and 2	under 4 mitoses	Brain tissue not seen	Not sheeting	Macronukleoli not seen	Necrosis not seen	Not hypercellular	Small Cells not seen	Psammoma bodies
201	Benign	Transitional (mixed)	Basal	WHO performance 0 or 1	143.97	12	Alive	12	no	9	9	3	9	9	Grade 3 and 4	under 4 mitoses	Brain tissue not seen	Not sheeting	Macronukleoli not seen	Necrosis not seen	Hypercellular	Small Cells not seen	Psammoma bodies
202	Benign	Meningothelial	Convexity	WHO performance 0 or 1	98.23	8.19	Dead	8.19	no	9	6	9	9	9	Grade 3 and 4	under 4 mitoses	Noninvasiv	Sheeting	Macronukleoli not seen	Necrosis not seen	Not hypercellular	Small Cells	Psammoma bodies
203	Benign	Fibrous (fibroblastic)	Fossa posterior and tentorial	WHO performance 0 or 1	140.39	11.7	Alive	11.7	no	4	2	6	6	4	Grade 3 and 4	under 4 mitoses	Brain tissue not seen	Not sheeting	Macronukleoli not seen	Necrosis not seen	Not hypercellular	Small Cells not seen	Psammoma bodies
204	Benign	Transitional (mixed)	Basal	WHO performance 0 or 1	0.03	0	Dead	0	yes	9	6	6	9	9	Grade 1 and 2	under 4 mitoses	Brain tissue not seen	Not sheeting	Macronukleoli not seen	Necrosis not seen	Not hypercellular	Small Cells not seen	Psammoma bodies
205	Benign	Transitional (mixed)	Basal	WHO performance 0 or 1	135.33	11.28	Alive	11.28	no	6	3	6	9	9	Grade 3 and 4	under 4 mitoses	Brain tissue not seen	Not sheeting	Macronukleoli not seen	Necrosis not seen	Not hypercellular	Small Cells not seen	Psammoma bodies not seen
206	Benign	Fibrous (fibroblastic)	Basal	WHO performance 0 or 1	129.74	10.81	Alive	10.81	no	2	0	3	6	6	Grade 3 and 4	under 4 mitoses	Brain tissue not seen	Not sheeting	Macronukleoli not seen	Necrosis not seen	Not hypercellular	Small Cells not seen	Psammoma bodies
207	Benign	Transitional (mixed)	Fossa posterior and tentorial	WHO performance 0 or 1	122.58	10.22	Alive	10.21	no	9	6	6	9	6	Grade 1 and 2	under 4 mitoses	Brain tissue not seen	Not sheeting	Macronukleoli not seen	Necrosis not seen	Not hypercellular	Small Cells not seen	Psammoma bodies
208	Benign	Transitional (mixed)	Basal	WHO performance 0 or 1	109.96	9.16	Alive	9.16	no	9	9	6	9	6	Grade 3 and 4	under 4 mitoses	Brain tissue not seen	Not sheeting	Macronukleoli not seen	Necrosis not seen	Not hypercellular	Small Cells not seen	Psammoma bodies not seen
209	Benign	Angiomatous	Fossa posterior and tentorial	WHO performance 0 or 1	105.99	8.83	Alive	2.01	yes	4	2	6	9	2	Grade 1 and 2	under 4 mitoses	Brain tissue not seen	Not sheeting	Macronukleoli not seen	Necrosis not seen	Not hypercellular	Small Cells not seen	Psammoma bodies
210	Benign	Microcystic	Basal	WHO performance 0 or 1	103.75	8.65	Alive	4.35	yes	6	4	6	9	9	Grade 3 and 4	under 4 mitoses	Brain tissue not seen	Not sheeting	Macronukleoli not seen	Necrosis not seen	Not hypercellular	Small Cells not seen	Psammoma bodies not seen
211	Benign	Fibrous (fibroblastic)	Basal	WHO performance 0 or 1	101.49	8.46	Alive	8.46	no	9	6	9	9	9	Grade 1 and 2	under 4 mitoses	Brain tissue not seen	Not sheeting	Macronukleoli not seen	Necrosis not seen	Not hypercellular	Small Cells not seen	Psammoma bodies not seen
212	Benign	Transitional (mixed)	Fossa posterior and tentorial	WHO performance 0 or 1	99.19	8.27	Alive	6.26	yes	9	6	6	9	6	Grade 3 and 4	under 4 mitoses	Noninvasiv	Not sheeting	Macronukleoli not seen	Necrosis not seen	Hypercellular	Small Cells not seen	Psammoma bodies not seen
213	Benign	Microcystic	Convexity	WHO performance 0 or 1	98.69	8.22	Alive	8.22	no	6	3	6	9	9	Grade 1 and 2	under 4 mitoses	Brain tissue not seen	Not sheeting	Macronukleoli not seen	Necrosis	Not hypercellular	Small Cells not seen	Psammoma bodies
